# Supplementary material for: The Effect of Music on Intraoperative Anxiety During Dermatologic Surgery: A Randomized Controlled Trial Comparing Rock and Classical Genres
Source: Behav Sci (Basel). 2026 Feb 26;16(3):317. doi: 10.3390/bs16030317 (PMC13024541; doi:10.3390/bs16030317)
Supplement: Supplementary file 1 [file behavsci-16-00317-s001.zip]

Archive with 1 entries (1 files):
- behavsci-4080370-supplementary.pdf
